# Supplementary material for: Physical Activity, Mental Health and Wellbeing of Adults within and during the Easing of COVID-19 Restrictions, in the United Kingdom and New Zealand
Source: Int J Environ Res Public Health. 2022 Feb 4;19(3):1792. doi: 10.3390/ijerph19031792 (PMC8835233; doi:10.3390/ijerph19031792)
Supplement: Supplementary file 1 [file ijerph-19-01792-s001.zip]

Archive with 1 entries (1 files):
- ijerph-1576920-supplementary.pdf
